# Supplementary material for: Virulence and Antimicrobial Resistance of Listeria monocytogenes Isolated from Ready-to-Eat Food Products in Romania
Source: Microorganisms. 2024 May 8;12(5):954. doi: 10.3390/microorganisms12050954 (PMC11123701; doi:10.3390/microorganisms12050954)
Supplement: Supplementary file 1 [file microorganisms-12-00954-s001.zip]

Archive with 1 entries (1 files):
- microorganisms-2941892-supplementary.pdf
